# Supplementary material for: HIV-1 subtype A1, D, and recombinant proviral genome landscapes during long-term suppressive therapy
Source: Nat Commun. 2024 Jul 2;15:5480. doi: 10.1038/s41467-024-48985-9 (PMC11219899; doi:10.1038/s41467-024-48985-9)
Supplement: Supplementary file 4 — Source Data [file 41467_2024_48985_MOESM4_ESM.xlsx]

## Sheet: Figure3a
Category	Count
LargeDeletion	495
Hypermut	50
5DEFECT	18
InternalInversion	6
PrematureStop	4
Intact	34

## Sheet: Figure3b
	Proportion of each sequence type collected
Donor, n of sequences collected	5DEFECT	Hypermut	InferredIntact	Intact	InternalInversion	LargeDeletion	PrematureStop
Donor3, n21	0	14.2857	0	9.52381	0	71.4286	4.7619
Donor12, n20	0	5	0	0	0	95	0
Donor17, n36	0	13.8889	0	11.1111	0	75	0
Donor22, n17	5.88235	5.88235	0	0	0	88.2353	0
Donor1, n19	0	5.26316	0	0	0	89.4737	5.26316
Donor4, n21	0	0	0	4.7619	0	90.4762	4.7619
Donor5, n23	0	4.34783	0	0	0	95.6522	0
Donor7, n22	0	31.8182	0	0	0	68.1818	0
Donor9, n18	11.1111	0	0	0	0	88.8889	0
Donor10, n10	0	0	0	0	0	100	0
Donor14, n25	0	0	0	0	4	96	0
Donor15, n12	0	58.3333	0	8.33333	0	33.3333	0
Donor16, n84	7.14286	2.38095	1.19048	20.2381	1.19048	67.8571	0
Donor2, n16	0	12.5	0	0	6.25	81.25	0
Donor6, n25	0	16	0	4	0	80	0
Donor8, n20	0	0	0	0	0	100	0
Donor11, n38	0	2.63158	0	0	0	97.3684	0
Donor13, n25	0	8	0	0	0	92	0
Donor18, n30	0	0	0	0	3.33333	96.6667	0
Donor20, n56	14.2857	10.7143	1.78571	0	0	71.4286	1.78571
Donor21, n15	0	13.3333	0	33.3333	6.66667	46.6667	0
Donor23, n24	0	8.33333	0	0	0	91.6667	0
Donor19, n30	3.33333	10	0	3.33333	3.33333	80	0

## Sheet: Figure3c
	Proportion of sequences in each category
Donor, n of sequences collected	Intact Clonal	Defective Clonal	No Clones Detected
Donor3, n21	0	0	100
Donor12, n20	0	0	100
Donor17, n36	0	5.55556	94.4444
Donor22, n17	0	17.6471	82.3529
Donor1, n19	0	31.5789	68.4211
Donor4, n21	0	0	100
Donor5, n23	0	69.5652	30.4348
Donor7, n22	0	22.7273	77.2727
Donor9, n18	0	0	100
Donor10, n10	0	30	70
Donor14, n25	0	44	56
Donor15, n12	0	0	100
Donor16, n84	14.2857	9.52381	76.1905
Donor2, n16	0	43.75	56.25
Donor6, n25	0	0	100
Donor8, n20	0	15	85
Donor11, n38	0	21.0526	78.9474
Donor13, n25	0	32	68
Donor18, n30	0	0	100
Donor20, n56	0	14.2857	85.7143
Donor21, n15	13.3333	0	86.6667
Donor23, n24	0	20.8333	79.1667
Donor19, n30	0	0	100

## Sheet: FigureS2
gag%	PR%	RT%	RNaseH%	INT%	vif%	vpr%	vpu%	tatexon1%	gp120%	gp41%	nef%
37	37	37	32	16	21	21	21	21	21	21	47
31	31	19	31	25	31	31	31	31	31	50	56
52	52	33	43	43	48	48	48	48	48	43	52
57	48	29	33	14	14	14	14	14	14	10	24
13	13	9	9	9	9	4	4	4	4	4	9
60	56	48	44	24	36	36	36	36	32	32	56
45	45	41	36	32	36	36	36	36	36	36	50
35	5	5	10	5	5	5	5	5	5	5	10
28	33	28	33	17	22	28	28	28	28	28	22
10	10	10	10	0	0	0	0	0	0	0	10
45	42	26	29	5	3	3	3	3	3	3	24
65	65	40	40	15	20	20	20	20	20	20	20
64	64	48	48	36	12	12	12	12	12	16	32
60	68	24	24	8	8	8	8	8	8	4	24
83	83	83	75	75	75	83	83	83	75	75	75
71	77	60	52	33	35	35	36	35	36	36	50
58	56	56	50	33	39	39	39	39	36	33	39
17	20	10	10	10	10	10	10	10	10	10	30
50	53	43	43	27	33	33	33	33	33	37	60
59	63	41	48	46	48	48	45	45	38	39	46
53	67	60	60	60	80	80	73	80	73	67	67
35	41	35	35	18	12	12	12	12	12	29	35
50	50	33	33	13	13	13	21	21	17	17	29

## Sheet: SuppFigS3
The following data represent the counts depicted in the pie charts
A1 Intact/Defective	Intact	All defective		Fisher's exact test p-value	Odds ratio*
psi+env+ (green)	6	13
Not psi+env+	0	75		p<0.0001	infinity
D Intact/Defective	Intact	All defective
psi+env+ (green)	19	27
Not psi+env+	0	188		p<0.0001	infinity
A1D Intact/Defective	Intact	All defective
psi+env+ (green)	6	32
Not psi+env+	0	211		p<0.0001	infinity
A1CD Intact/Defective	Intact	All defective
psi+env+ (green)	1	6
Not psi+env+	0	23		p=0.2333	infinity
*All odds ratios were infinity because, as expected, 100% of intact sequences were "psi+env+"

## Sheet: SuppFigS5
The below data are graphed in Figures S5B (correlation) and S5C (paired test). Note that figures display the data on a log10 axis, but the statistics were performed on the non-transformed data, shown here
order	Sample	IPDA_A1D_IntactHIVpermillionCD4	IPDA_B_IntactHIVpermillionCD4
1	JLAT	1.39022e+06	1.26645e+06
2	Mock-infected culture	117094	113909
3	HIV-infected culture NL43a	42809.5	30031.7
4	HIV-infected culture NL43b	14178.4	12966.2
5	HIV-infected culture 077a	121147	112856
6	HIV-infected culture 077b	124568	102726
7	HIV-infected culture 077c	257254	288700
8	HIV-infected culture 089	354006	321153
9	HIV-infected culture 114	251902	257527
10	Donor BC-034	710.46	630.404
11	Donor V005	324.287	125.735
12	Donor V039	296.732	123.338
13	Donor V046	222.174	233.748
